# Supplementary material for: Induction of host genes by nested genes during C. elegans development
Source: iScience. 2025 Jun 27;28(8):113021. doi: 10.1016/j.isci.2025.113021 (PMC12274878; doi:10.1016/j.isci.2025.113021)
Supplement: Table S1. Excel file, list of opposite nested gene pairs with coefficient of coexpression, related to Figure 5 — (A) For lineage data. (B) For terminal data. [file mmc2.xlsx]

## Sheet: A) Lineage
Table S1. List of opposite nested gene pairs with coefficient of coexpression, related to Figure 5.
A) For lineage data
Host gene	Nested gene	Coefficient of coexpression (lineage)
ahr-1	cylc-2	0.0
csn-2	B0025.5	0.0039447731755424065
gcy-35	T04D3.5	0.13424124513618677
let-363	B0261.5	0.0
let-363	B0261.6	0.00404040404040404
lin-35	C32F10.4	0.0847457627118644
cogc-1	mab-31	0.23482849604221637
npp-13	fpn-1.1	0.031982942430703626
npp-13	Y37E3.19	0.0
rbg-2	T22C1.11	0.8219461697722568
spe-15	gst-25	0.0660377358490566
spg-7	Y47G6A.15	0.12466124661246612
nefr-1	Y47G6A.13	0.0
tba-6	F32H2.7	0.08695652173913043
tom-1	ostd-1	0.299009900990099
trt-1	hlh-16	0.3458904109589041
unc-89	clec-89	0.007633587786259542
asfl-1	C03D6.9	0.3795180722891566
C15A11.2	col-35	0.0
C54G4.7	dod-18	0.4135514018691589
kcnl-2	srz-3	0.0
ercc-1	ncs-2	0.4908675799086758
uggt-2	hsp-70	0.048109965635738834
phm-2	F32B4.5	0.0
phip-1	twk-30	0.014492753623188406
F36A2.9	F36A2.10	0.024324324324324326
F53B6.7	F53B6.13	0.011627906976744186
pck-2	R11A5.6	0.0
rlbp-1	lron-9	0.1504424778761062
tiam-1	T21E12.5	0.14
eri-6	sosi-1	0.0
C50F2.2	abf-1	0.0
C50F2.2	abf-2	0.0022271714922048997
F25F8.1	glc-2	0.0
cpd-1	F59A3.8	0.0
teg-4	ser-3	0.11752988047808766
mtm-10	Y48G1C.6	0.0
herc-1	Y48G8AL.12	0.029288702928870293
herc-1	Y48G8AL.13	0.4491525423728814
herc-1	Y48G8AL.16	0.0
Y65B4A.2	Y65B4A.7	0.0
cogc-3	Y71F9AM.8	0.0
cogc-3	Y71F9AM.11	0.0
trpp-10	Y51F10.7	0.06944444444444445
ddx-27	Y71G12B.25	0.2281449893390192
ddx-27	mtig-1	0.0
aex-5	str-245	0.16666666666666666
arx-1	Y71F9AL.6	0.8461538461538461
arx-1	Y71F9AL.7	0.8713450292397661
arx-1	Y71F9AL.25	0.0
che-13	F59C6.8	0.040983606557377046
che-13	F59C6.16	0.072992700729927
dhs-3	gla-3	0.05405405405405406
hmr-1	Y52B11B.1	0.005859375
ins-36	Y53H1A.7	0.17391304347826086
let-526	F48C1.3	0.009746588693957114
lrk-1	mop-25.3	0.011363636363636364
lrk-1	T27C10.8	0.002277904328018223
mek-2	col-48	0.043256997455470736
mtk-1	srz-4	0.0020242914979757085
parp-1	Y71F9AL.2	0.030985915492957747
rab-11.2	W04G5.5	0.0
sop-3	Y71F9B.1	0.196
asd-2	C48B6.4	0.0
unc-55	F55D12.6	0
unc-73	F55C7.2	0.0
scpl-1	B0379.6	0.0
C03D6.1	rpl-24.2	0.027450980392156862
ocrl-1	eat-16	0.7583497053045186
C17H1.2	Y26D4A.21	0.0
C41G7.7	C41G7.15	0.08602150537634409
dpt-1	sod-2	0.8591549295774648
tnsl-1	K02B12.6	0.0
tnsl-1	K02B12.9	0.0
T01G9.2	dma-1	0.591715976331361
T19A6.1	ser-5	0.013888888888888888
T28F4.4	T28F4.5	0.5584988962472406
T28F4.4	T28F4.8	0.0023923444976076554
vps-25	toe-4	0.93359375
Y6B3B.9	Y6B3B.7	0.08771929824561403
dus-2	gid-1	0.0
catp-1	Y105E8A.27	0.0
Y106G6G.2	dlc-6	0.0
kri-1	T02E1.8	0.09375
pigo-1	mbd-2	0.0
C32E8.9	C32E8.1	0.01910828025477707
C32E12.4	C32E12.1	0.01694915254237288
F27C1.6	F27C1.3	0.0
F27C1.6	F27C1.4	0.7908366533864541
F27C1.11	F27C1.1	0.0
eme-1	sago-2	0.009523809523809525
eme-1	Y65B4A.4	0.0
nmtn-1	sulp-1	0.010309278350515464
vps-4	npr-23	0.019417475728155338
tpxl-1	epg-2	0.8082191780821918
mbtr-1	Y48G1A.2	0.08333333333333333
abtm-1	Y74C10AR.2	0.005434782608695652
ZC581.9	C17F3.1	0.0
C06A5.12	C06A5.2	0.05714285714285714
F53B6.13	F53B6.5	0.005847953216374269
gst-9	msp-33	1.0
kel-1	tars-1	0.5042194092827004
let-858	F33A8.7	0.3101391650099404
apc-1	glb-4	0.0
mix-1	VM106R.1	0.05304518664047151
plc-3	srh-135	0.0
pqn-35	clec-136	0.0
pqn-35	clec-137	0.0
pqn-35	clec-138	0.0
pqn-35	clec-139	0.041666666666666664
ptr-18	Y38F1A.4	0.03076923076923077
rsp-7	marc-2	0.0
cpna-1	mth-2	0.0
cpna-1	mth-1	0.0
tps-2	F19H8.2	0.12857142857142856
zyg-1	bli-2	0.017897091722595078
utp-20	lron-15	0.08742004264392324
mks-5	C09G5.14	0.0
C26D10.3	hel-1	0.7568093385214008
xpf-1	inos-1	0.5720524017467249
ilkp-1	F45E10.2	0.0
R05H10.3	Y53F4A.2	0.0
T01E8.8	ubxn-5	0.0
T26C5.3	T26C5.5	0.045023696682464455
VF13D12L.3	fcmt-1	0.0
rga-1	klp-17	0.004514672686230248
Y48C3A.5	ztf-22	0.0725
Y53F4B.25	Y53F4B.26	0.0
Y54E2A.4	Y54E2A.5	0.0034482758620689655
Y54E2A.4	Y54E2A.7	0.0
B0286.1	fkh-6	0.007075471698113208
lelo-4	C18A3.10	0.0
sptl-1	tre-5	0.006172839506172839
C27D6.1	C27D6.3	0.0
C32B5.7	C32B5.13	0.010273972602739725
sec-6	F09E5.12	0.028056112224448898
sec-6	F09E5.16	0.058
nep-13	scl-15	0.0
F41C3.7	F41C3.11	0.0
K01A2.4	mps-2	0.9313725490196079
lect-2	K05F1.14	0.0
npp-21	osm-8	0.006198347107438017
T02G5.3	mct-5	0.0449438202247191
T19D12.4	T19D12.5	0.25
lgc-45	W10G11.1	0.5
lgc-45	W10G11.2	0.0
lgc-45	W10G11.3	0.0
T01D1.8	T01D1.5	0.0
acr-7	T09A5.4	0.153125
age-1	Y62F5A.10	0.007853403141361256
pah-1	K08F8.15	0.0
col-72	W09G10.9	0.0
cyn-11	T01B7.13	0.01293103448275862
gcy-5	srlf-34	0.0
glr-4	srlf-1	0.0
him-14	nos-2	0.04395604395604396
ire-1	unc-105	0.07692307692307693
npp-3	col-84	0.02159827213822894
pld-1	txt-9	0.0
scc-2	cat-2	0.0
rpt-4	nfyc-1	0.935672514619883
unc-52	hhat-1	0.21511627906976744
dph-2	bli-1	0.0
dph-2	col-39	0.023529411764705882
dph-2	col-79	0.0
dph-2	col-80	0.003968253968253968
stg-1	C18D1.2	0.09090909090909091
sftd-3	cal-2	0.04897959183673469
rict-1	pqn-32	0.04
F35C11.2	F35C11.3	0.0
dhgd-1	dnj-13	0.0
dhgd-1	F54D5.7	0.0
T05C12.11	T05C12.15	0.0
T13H5.1	M05D6.9	0.041666666666666664
T23G7.2	dpl-1	0.8657314629258517
cacn-1	K09E4.1	0.0
set-24	Y43F11A.4	0.0
tric-1B.1	Y57A10A.26	0.3
vps-15	ZK930.7	0.0020876826722338203
clpp-1	mdt-22	0.853515625
C25H3.11	flp-27	0.1125
C32D5.8	txt-18	0.0
epg-5	vps-33.2	0.013303769401330377
F10G7.10	F41C3.8	0.05621301775147929
nep-12	F26G1.11	0.11627906976744186
agr-1	nlp-50	0.13513513513513514
agr-1	F41G3.18	0.06976744186046512
K02F6.7	K02F6.5	0.0
K02F6.7	K02F6.6	0.0
K10B4.3	srt-54	0.0
tat-4	T24H7.8	0.21341463414634146
del-10	T28D9.4	0.0
del-10	T28D9.16	0.0
Y51H7C.12	scl-17	0.02
Y59C2A.2	C33C12.1	0.0
gtap-1	col-74	0.0
C01B9.4	C01B9.1	0.0
byn-1	F57B9.8	0.031683168316831684
cku-70	Y47D3A.31	0.0
cup-5	R13A5.15	0.0025252525252525255
eat-4	ZK512.7	1.0
gop-3	C34E10.9	0.0
mcm-6	srxa-10	0.0
ncl-1	ZK112.4	0.0
ncr-2	col-91	0.0
rgr-1	nlp-48	0.05656565656565657
sma-2	tomm-70	0.0
tkr-1	C38C10.3	0.25
trp-2	R06B10.7	0.0
zfp-1	F54F2.6	0.0
cbp-3	F40F12.3	0
M03C11.3	hat-1	0.6724511930585684
cisd-3.1	M88.3	0.002785515320334262
dhc-4	col-92	0.0
dhc-4	col-93	0.0
dhc-4	col-94	0.0
ZC84.7	cls-3	0.06436781609195402
lgc-37	BE10.1	0.0
famh-136	ZK637.14	0.0
prp-40	mrps-23	0.0
ggtb-1	B0280.17	0.01616161616161616
cwf-19L2	B0361.9	0.0
cwf-19L2	B0361.14	0
elf-1	sel-15	0.0
pals-24	C29F9.12	0.05263157894736842
yju-2	F37C12.14	0.0
K02D10.1	K02D10.2	0.006060606060606061
K02D10.1	K02D10.3	0.10303030303030303
K04C2.2	K04C2.5	0.05263157894736842
osg-1	R02F2.8	0.009523809523809525
cdh-1	R10F2.4	0.027522935779816515
cdh-1	R10F2.5	0.0
amdh-1	srg-1	0.0
amdh-1	srg-2	0
amdh-1	srg-3	0.0
amdh-1	srg-4	0
amdh-1	srg-5	0.0
amdh-1	srg-6	0.0
amdh-1	srg-7	0.0
amdh-1	srg-8	0
amdh-1	srg-9	0.0
Y22D7AL.4	Y22D7AL.11	0.038461538461538464
Y50D7A.1	ads-1	0.11734693877551021
nhr-239	Y54F10AM.11	0.03125
cdh-12	eak-3	0.0
acsd-1	lgc-46	0.0
cox-6B	laf-1	0.0
cox-6B	tmem-132	0
cox-6B	Y71H2AM.11	0.0
cox-6B	Y71H2AM.12	0.0
cox-6B	cest-25	0
cox-6B	Y71H2AM.14	0.0
cox-6B	gldi-9	0
cox-6B	pho-9	0.0
cox-6B	swsn-3	0.0
cox-6B	Y71H2AM.20	0.0
Y82E9BR.5	pals-20	0.0
fbxa-208	fbxa-78	0
F42A10.9	efk-1	0.07300884955752213
T24C4.8	T24C4.4	0.21621621621621623
F40G9.17	W10C4.1	0.05263157894736842
T16G12.12	T16G12.10	0.11764705882352941
R02F2.10	R02F2.6	0
apb-1	gpa-17	0.15445544554455445
dpy-19	F22B7.1	0.01
dyf-2	sid-2	0.013157894736842105
emb-30	F54C8.1	0.0
isw-1	F37A4.6	0.013100436681222707
osm-12	Y75B8A.44	0.013157894736842105
pat-12	idpp-1	0.0
pbo-1	Y71H2AL.4	0.0
pqn-83	Y39E4B.13	0.004975124378109453
sel-2	mab-21	0.33131313131313134
twk-7	fip-1	0.07692307692307693
zmp-1	EGAP1.5	0.0
pfas-1	lron-5	0.0
pfas-1	clec-151	0.0
pfas-1	clec-153	0
evl-18	F34D10.3	0.7529182879377432
evl-18	F34D10.8	0.005154639175257732
F55H2.7	F55H2.8	0.0
pitp-1	rpl-37	0.34375
gcc-2	rmd-1	0.35180722891566263
hip-1	T12D8.9	0.17137096774193547
abcf-2	tag-164	0.001968503937007874
T28D6.6	T28D6.5	0.14102564102564102
Y37D8A.6	Y37D8A.8	0.02631578947368421
rbm-7	Y37D8A.19	0
Y39A1A.9	Y39A1A.10	0.0
set-25	F56A8.8	0.36637931034482757
faah-4	sdz-33	0.6067653276955602
nars-2	Y66D12A.24	0.26857142857142857
Y79H2A.3	Y79H2A.4	0.0
ZK512.2	ZK512.11	0.6452905811623246
B0303.11	B0303.16	0.0
tag-250	C29E4.14	0.0
tag-250	C29E4.17	0.007712082262210797
F26A1.7	F26A1.4	0.0
F26A1.9	F26A1.3	0.3333333333333333
F26F4.9	F26F4.2	0.006036217303822937
R01H2.4	R01H2.1	0.0
R05D3.9	R05D3.3	0.018867924528301886
polq-1	ceh-10	0.12446351931330472
wht-7	Y42G9A.2	0.08695652173913043
wht-7	Y42G9A.3	0.17647058823529413
ztf-8	ZC395.4	0.0021598272138228943
cal-4	C02F4.5	0.0
ccr-4	ZC518.8	0.007874015748031496
dhs-12	msp-38	0.006134969325153374
alp-1	T11B7.5	0.0
gex-2	F56A11.6	0.0
pqn-75	W03D2.9	0.04205607476635514
spp-10	hlh-12	0.005405405405405406
dgk-4	F42A9.9	0.006779661016949152
tpa-1	B0545.4	0.08695652173913043
svh-1	C07G1.6	0.0
svh-1	C07G1.7	0.0
unc-82	B0496.11	0.0
B0564.2	best-1	0.0243161094224924
pdzd-8	col-119	0.0
F07C6.4	M02B1.4	0.002967359050445104
ugt-65	col-130	0.04
gba-3	grl-24	0.10294117647058823
gba-3	F11E6.9	0.14150943396226415
nish-1	F13E9.11	0.0
F56D5.6	F56D5.5	0.027777777777777776
rga-5	H08M01.1	0.0
K01A6.6	K01A6.4	0.06666666666666667
K01A6.6	K01A6.7	0.375
K01A6.6	K01A6.8	0.0
R10H10.3	spe-26	0.09090909090909091
R102.3	R102.8	0
T25B9.9	inpp-1	0.20157068062827224
T28C6.7	T28C6.8	0.2964426877470356
T28C6.7	T28C6.11	0.4477317554240631
atln-2	dpy-4	0.0
fcd-2	Y41E3.8	0.7062256809338522
Y43C5B.3	Y43C5B.2	0.0
afmd-2	puf-3	0.016129032258064516
Y51H4A.25	Y51H4A.24	0.0
Y105C5A.13	Y105C5A.12	1.0
C52D10.3	col-138	0.0
test-1	C54E4.12	0.0752212389380531
atic-1	ilys-4	0.10843373493975904
aagr-1	D2096.6	0.09090909090909091
drl-1	col-101	0.21428571428571427
F28F9.3	cal-3	0.16666666666666666
irld-7	nspb-1	0.0
clec-78	F47C12.6	0.0
clec-78	F47C12.7	0.007462686567164179
clec-78	F47C12.8	0.0
clec-78	W02C12.2	0.11616161616161616
clec-78	F47C12.13	0.0
lgc-30	F58H7.1	0.0
R08C7.12	R08C7.11	0.0
ell-1	Y24D9A.6	0.0
ell-1	Y24D9A.7	0.0
frm-5.2	Y38C1AB.5	0.0
clec-85	Y54G2A.49	0.015151515151515152
clec-84	Y54G2A.15	0
Y69A2AR.16	Y69A2AR.22	0.004705882352941176
exos-2	Y73B6BL.22	0.002570694087403599
bcc-1	M7.7	0.0
cyn-13	Y116A8C.33	0.0
daf-10	flp-1	0.09701492537313433
frm-5.1	Y38C1AB.1	0.0
gtl-1	C05C12.1	0.5
xpo-3	C49H3.16	0.06887755102040816
klp-12	T01G1.2	0.15779092702169625
lad-2	Y54G2A.57	0.0
npp-8	Y41D4B.14	0.5925155925155925
skn-1	clec-178	0.024336283185840708
F56B3.4	F56B3.6	0.018648018648018648
smg-3	Y73B6BL.270	0.037527593818984545
soc-2	C24D10.5	0.2783171521035599
tag-30	F38H4.5	0.0
qns-1	col-124	0.04076086956521739
mogs-1	F13H10.8	0.7149122807017544
F21D5.5	F21D5.4	0.5405405405405406
cutl-17	cpin-1	0.10891089108910891
lron-14	col-122	0.0
catp-6	col-123	0.0
tbc-9	Y38H8A.1	0.2920168067226891
tbc-9	Y45F10A.7	0.16527196652719664
lact-9	iscu-1	0.0
Y116A8C.27	Y116A8C.29	0.0641025641025641
ufl-1	C06G3.3	0.0
C34H4.5	col-107	0.0915032679738562
C46A5.4	col-14	0.01694915254237288
C46A5.6	del-7	0.08928571428571429
C49C8.5	C49C8.2	0.0
C49C8.5	C49C8.8	0.0
F15E6.9	F15E6.3	0.2
F19C7.8	R105.1	0.0
F19C7.8	R105.5	0.0
F32E10.5	cec-4	0.9137254901960784
F36H12.17	slfl-4	0.0
F36H12.17	F36H12.3	0.0
F36H12.17	F36H12.4	0.0
hda-6	F41H10.5	0.04208416833667335
R05G6.10	R05G6.1	0.00975609756097561
T22D1.8	T22D1.5	0.11627906976744186
Y4C6A.3	Y4C6A.4	0.0
Y41D4A.7	Y41D4A.3	0.0
Y54G2A.12	Y54G2A.72	0.1111111111111111
nprt-1	dml-1	0.17114093959731544
gbb-2	ZK180.7	0.07865168539325842
F58D2.5	F58D2.2	0.21978021978021978
Y67D8C.22	Y67D8C.2	0.0
cpi-2	R01B10.3	0.04474708171206226
egl-47	fipr-11	0.0
xpo-1	ZK742.3	0.31673306772908366
xpo-1	ZK742.4	0.22465208747514911
lin-25	W05B10.6	0.00392156862745098
mig-6	txt-5	0.0
mig-6	C37C3.12	0.019138755980861243
mig-6	ttr-33	0.0
phy-3	tni-3	0.0
plc-2	Y75B12B.13	0.0
sec-23	nlp-69	0.0
srd-27	T26E4.18	0
twk-10	spp-20	0.0
twk-10	spp-26	0.0
twk-10	K04A8.19	0.0
twk-10	spp-27	0.0
kcnl-4	tag-191	0.0
clec-55	R02D5.7	0.0
prde-1	glb-14	0.043478260869565216
F23H12.5	fipr-1	0.0
mpst-3	H12D21.6	0.03880597014925373
H12D21.10	H12D21.9	0.030303030303030304
T01D3.3	hlh-34	0.13215859030837004
W06A7.4	nspa-8	0.039603960396039604
mltn-11	srw-76	0
set-22	snf-10	0.0
Y42A5A.1	lact-8	0.2542372881355932
Y42A5A.1	Y42A5A.3	0.0
Y43F8B.3	phy-4	0.015625
Y43F8B.3	Y43F8B.19	0.0
cubn-1	cyc-2.2	0.0
cubn-1	F56H9.9	0.0
ogdh-2	lon-3	0.03870967741935484
ogdh-2	ZK836.3	0.20425531914893616
C37H5.5	C37H5.14	0.0
C50E3.5	C50E3.6	0.08074534161490683
cwf-19L1	F17A9.4	0.0
cwf-19L1	F17A9.5	0.0
ints-9	ets-6	0.0
F20A1.2	F20A1.8	0.0
F40A3.1	F40A3.6	0.02
smk-1	fip-4	0.0
rnst-2	str-67	0
rnst-2	K10C9.7	0.0
R13D11.4	R13D11.10	0.0
cest-24	T28C12.15	0
W08A12.3	W08A12.2	0.22277227722772278
Y32G9A.2	Y32G9A.12	0.0
Y47D7A.3	Y47D7A.17	0
Y61A9LA.3	hpo-39	0.014141414141414142
algn-12	ZC513.14	0.0
T13F3.8	T13F3.6	0.0
2015-04-01	R11G10.4	0.0
cng-1	F14H8.8	0.20512820512820512
csn-1	Y59A8A.8	0.0
dnj-25	srxa-1	0.0
dnj-25	srxa-6	0.0
emb-4	ceh-51	0.2706611570247934
gcy-13	fipr-2	0.0
gcy-33	C52E4.12	0.0
gly-4	Y116F11B.13	0.0028328611898017
max-1	acly-2	0.26422764227642276
mec-9	fipr-10	0.2727272727272727
pkc-1	F10C2.3	0.017857142857142856
ketn-1	F54E2.2	0.1323529411764706
str-81	fbxb-1	0.16990291262135923
str-81	fbxb-116	0.16170212765957448
str-81	sqst-3	0.0
ttn-1	exp-2	0.04975124378109453
mrck-1	K08B12.1	0.07214428857715431
vps-54	del-6	0.09425287356321839
lgc-31	F21A3.3	0.023255813953488372
F21H7.3	clec-233	0.30128205128205127
uig-1	F32F2.4	0.0
F53E4.1	F53E4.2	0.0036363636363636364
F53F4.2	F53F4.17	0.0
yif-1	str-118	0.0
ric-7	droe-4	0.005235602094240838
aman-2	F58H1.2	0.11934156378600823
nphp-4	pho-8	0.024793388429752067
nphp-4	idpb-5	0.0
nphp-4	R13H4.2	0.031007751937984496
nspg-1	T07F10.5	0.0
T16G1.9	T16G1.13	0.0
ipla-3	Y44A6C.2	0.30670103092783507
fbxa-209	Y36E3A.2	0.5
fars-2	Y116F11B.14	0.0
Y116F11B.9	Y116F11B.8	0.16666666666666666
cest-2.3	ceh-74	0.0
cest-2.3	ZC376.8	0.0
B0554.7	B0554.1	0.14285714285714285
mct-2	C01B4.8	0
C03A7.13	C03A7.2	0.0
C18C4.7	glb-5	0.0
H10D18.5	H10D18.1	0.1694915254237288
acl-14	K07B1.4	0.12815126050420167
Y45G5AM.9	nhr-114	0.2033898305084746
Y73C8B.2	Y73C8B.9	0.005154639175257732
Y75B7AL.2	glb-33	0.20512820512820512
F43D2.6	F43D2.3	0.03333333333333333
W03F9.11	W03F9.9	0.058823529411764705
folt-3	clec-213	0.0
him-4	F15G9.5	0.08333333333333333
jkk-1	F35C8.8	0.0
prx-1	C11H1.9	0.1875
tmbi-4	B0563.7	0.006787330316742082
F11C1.4	F11C1.9	0.0
psa-3	pqn-36	0.0
lge-1	K09C8.9	0.2777777777777778
ucr-2.2	col-41	0.0
T14G8.3	T14G8.4	0.003976143141153081
T14G8.3	T14G8.6	0.0
sulp-7	W04G3.7	0.0
W07E11.1	flp-2	0.0
W07E11.1	flp-3	0.003937007874015748
W07E11.1	flp-28	0.01171875
C15H9.4	C15H9.11	0.07255520504731862
pcyt-1	F08C6.18	0.0
endu-2	kqt-2	0.16666666666666666
T01B6.1	nlp-2	0.0
T01B6.1	nlp-22	0.0
T01B6.1	nlp-23	0.0
T01B6.1	nlp-45	0.07042253521126761
svh-2	aaim-1	0.0
ZK470.2	ZK470.4	0.0
F11C1.10	F11C1.9	0.0
dhs-30	T25G12.3	0.023255813953488372
irk-2	M02A10.1	0.0
plc-1	F31B12.4	0.125
sel-7	K04G11.1	0.0
C44H4.4	let-4	0.5021551724137931
C44H4.4	sym-1	0.462882096069869
C44H4.4	lron-1	0.09307875894988067
F13D2.1	gnrr-6	0.025
F13D2.1	gnrr-7	0.0
F15G9.2	F15G9.6	0
nhr-27	abf-5	0.0
nhr-27	abf-6	0.0
nhr-27	pgp-12	0
nhr-27	pgp-13	0.0
nhr-27	rgs-2	0.0
nhr-27	str-123	0
nhr-27	str-124	0
nhr-27	cept-1	0.0
nhr-27	alh-13	0.0
myrf-2	arrd-28	0.005847953216374269
F53H4.6	F53H4.2	0
glo-1	R07B1.9	0.1016949152542373
cut-5	idpa-3	0.0
T10B10.8	T10B10.9	0.0
C36B7.4	Y1B5A.1	0
igcm-2	igdb-3	0.24390243902439024
T24C12.3	T24C12.1	0.0
rga-8	hst-6	0.0
ZC8.6	lfi-1	0.18048780487804877
ZK154.4	ZK154.1	0.07531380753138076
ZK1193.2	col-19	0.0
F52B10.3	B0410.1	0.0

## Sheet: B) Terminal
Table S1. List of opposite nested gene pairs with coefficient of coexpression, related to Figure 5.
B) For terminal data
Host gene	Nested gene	Coefficient of coexpression (terminal)
ahr-1	cylc-2	0.0
csn-2	B0025.5	0.0029585798816568047
gcy-35	T04D3.5	0.14948453608247422
let-363	B0261.5	0.0060790273556231
let-363	B0261.6	0.0060790273556231
lin-35	C32F10.4	0.2384937238493724
cogc-1	mab-31	0.3246268656716418
npp-13	fpn-1.1	0.13168724279835392
npp-13	Y37E3.19	0.0
rbg-2	T22C1.11	0.5168918918918919
spe-15	gst-25	0.10588235294117647
spg-7	Y47G6A.15	0.2751322751322751
nefr-1	Y47G6A.13	0.0
tba-6	F32H2.7	0.10638297872340426
tom-1	ostd-1	0.48066298342541436
trt-1	hlh-16	0.2765957446808511
unc-89	clec-89	0.02112676056338028
asfl-1	C03D6.9	0.09090909090909091
C15A11.2	col-35	0.0
C54G4.7	dod-18	0.4666666666666667
kcnl-2	srz-3	0.012658227848101266
ercc-1	ncs-2	0.34408602150537637
uggt-2	hsp-70	0.07643312101910828
phm-2	F32B4.5	0.0
phip-1	twk-30	0.0759493670886076
F36A2.9	F36A2.10	0.043478260869565216
F53B6.7	F53B6.13	0.03636363636363636
pck-2	R11A5.6	0.0029940119760479044
rlbp-1	lron-9	0.2838709677419355
tiam-1	T21E12.5	0.02197802197802198
eri-6	sosi-1	0.0
C50F2.2	abf-1	0.01092896174863388
C50F2.2	abf-2	0.01639344262295082
F25F8.1	glc-2	0.06542056074766354
cpd-1	F59A3.8	0.0
teg-4	ser-3	0.19488817891373802
mtm-10	Y48G1C.6	0.0
herc-1	Y48G8AL.12	0.0989010989010989
herc-1	Y48G8AL.13	0.4671814671814672
herc-1	Y48G8AL.16	0.012048192771084338
Y65B4A.2	Y65B4A.7	0.008928571428571428
cogc-3	Y71F9AM.8	0.004629629629629629
cogc-3	Y71F9AM.11	0.0
trpp-10	Y51F10.7	0.17674418604651163
ddx-27	Y71G12B.25	0.281786941580756
ddx-27	mtig-1	0.0
aex-5	str-245	0.14285714285714285
arx-1	Y71F9AL.6	0.6020942408376964
arx-1	Y71F9AL.7	0.6434108527131783
arx-1	Y71F9AL.25	0.0
che-13	F59C6.8	0.07913669064748201
che-13	F59C6.16	0.04285714285714286
dhs-3	gla-3	0.12857142857142856
hmr-1	Y52B11B.1	0.007712082262210797
ins-36	Y53H1A.7	0.15
let-526	F48C1.3	0.03553299492385787
lrk-1	mop-25.3	0.013245033112582781
lrk-1	T27C10.8	0.0033333333333333335
mek-2	col-48	0.17647058823529413
mtk-1	srz-4	0.013333333333333334
parp-1	Y71F9AL.2	0.13709677419354838
rab-11.2	W04G5.5	0.125
sop-3	Y71F9B.1	0.17846153846153845
asd-2	C48B6.4	0.0
unc-55	F55D12.6	0.0
unc-73	F55C7.2	0.0
scpl-1	B0379.6	0.0
C03D6.1	rpl-24.2	0.05397727272727273
ocrl-1	eat-16	0.6215538847117794
C17H1.2	Y26D4A.21	0.0
C41G7.7	C41G7.15	0.19318181818181818
dpt-1	sod-2	0.6180124223602484
tnsl-1	K02B12.6	0.0
tnsl-1	K02B12.9	0.0
T01G9.2	dma-1	0.6982097186700768
T19A6.1	ser-5	0.061170212765957445
T28F4.4	T28F4.5	0.47896440129449835
T28F4.4	T28F4.8	0.0
vps-25	toe-4	0.7799511002444988
Y6B3B.9	Y6B3B.7	0.15510204081632653
dus-2	gid-1	0.0
catp-1	Y105E8A.27	0.0
Y106G6G.2	dlc-6	0.0
kri-1	T02E1.8	0.08333333333333333
pigo-1	mbd-2	0.0
C32E8.9	C32E8.1	0.02054794520547945
C32E12.4	C32E12.1	0.0
F27C1.6	F27C1.3	0.0
F27C1.6	F27C1.4	0.52046783625731
F27C1.11	F27C1.1	0.05128205128205128
eme-1	sago-2	0.04597701149425287
eme-1	Y65B4A.4	0.011695906432748537
nmtn-1	sulp-1	0.07468879668049792
vps-4	npr-23	0.1506849315068493
tpxl-1	epg-2	0.31155778894472363
mbtr-1	Y48G1A.2	0.2978723404255319
abtm-1	Y74C10AR.2	0.0051813471502590676
ZC581.9	C17F3.1	0.030303030303030304
C06A5.12	C06A5.2	0.05714285714285714
F53B6.13	F53B6.5	0.01818181818181818
gst-9	msp-33	1.0
kel-1	tars-1	0.4801223241590214
let-858	F33A8.7	0.4415954415954416
apc-1	glb-4	0.0
mix-1	VM106R.1	0.22933333333333333
plc-3	srh-135	0.0
pqn-35	clec-136	0.02197802197802198
pqn-35	clec-137	0.0
pqn-35	clec-138	0.0
pqn-35	clec-139	0.03296703296703297
ptr-18	Y38F1A.4	0.043478260869565216
rsp-7	marc-2	0.012539184952978056
cpna-1	mth-2	0.07368421052631578
cpna-1	mth-1	0.09473684210526316
tps-2	F19H8.2	0.15671641791044777
zyg-1	bli-2	0.023529411764705882
utp-20	lron-15	0.20080321285140562
mks-5	C09G5.14	0.0
C26D10.3	hel-1	0.5390428211586902
xpf-1	inos-1	0.45323741007194246
ilkp-1	F45E10.2	0.0
R05H10.3	Y53F4A.2	0.0
T01E8.8	ubxn-5	0.0
T26C5.3	T26C5.5	0.172
VF13D12L.3	fcmt-1	0.0
rga-1	klp-17	0.0033003300330033004
Y48C3A.5	ztf-22	0.2190082644628099
Y53F4B.25	Y53F4B.26	0.0
Y54E2A.4	Y54E2A.5	0.008620689655172414
Y54E2A.4	Y54E2A.7	0.0
B0286.1	fkh-6	0.03560830860534125
lelo-4	C18A3.10	0.0
sptl-1	tre-5	0.06472491909385113
C27D6.1	C27D6.3	0.16129032258064516
C32B5.7	C32B5.13	0.05217391304347826
sec-6	F09E5.12	0.12173913043478261
sec-6	F09E5.16	0.09798270893371758
nep-13	scl-15	0.0
F41C3.7	F41C3.11	0.03529411764705882
K01A2.4	mps-2	0.8553921568627451
lect-2	K05F1.14	0.0
npp-21	osm-8	0.06545454545454546
T02G5.3	mct-5	0.09137055837563451
T19D12.4	T19D12.5	0.045454545454545456
lgc-45	W10G11.1	0.3333333333333333
lgc-45	W10G11.2	0.0
lgc-45	W10G11.3	0.2
T01D1.8	T01D1.5	0.0
acr-7	T09A5.4	0.24537037037037038
age-1	Y62F5A.10	0.009302325581395349
pah-1	K08F8.15	0.0
col-72	W09G10.9	0.0
cyn-11	T01B7.13	0.048327137546468404
gcy-5	srlf-34	0.0
glr-4	srlf-1	0.0
him-14	nos-2	0.06666666666666667
ire-1	unc-105	0.16996047430830039
npp-3	col-84	0.018018018018018018
pld-1	txt-9	0.0
scc-2	cat-2	0.0
rpt-4	nfyc-1	0.7295918367346939
unc-52	hhat-1	0.2619047619047619
dph-2	bli-1	0.0
dph-2	col-39	0.06557377049180328
dph-2	col-79	0.008547008547008548
dph-2	col-80	0.03389830508474576
stg-1	C18D1.2	0.10416666666666667
sftd-3	cal-2	0.2080745341614907
rict-1	pqn-32	0.152317880794702
F35C11.2	F35C11.3	0.125
dhgd-1	dnj-13	0.0
dhgd-1	F54D5.7	0.0
T05C12.11	T05C12.15	0.4878048780487805
T13H5.1	M05D6.9	0.0967741935483871
T23G7.2	dpl-1	0.573208722741433
cacn-1	K09E4.1	0.0
set-24	Y43F11A.4	0.0
tric-1B.1	Y57A10A.26	0.25475285171102663
vps-15	ZK930.7	0.0034129692832764505
clpp-1	mdt-22	0.6145833333333334
C25H3.11	flp-27	0.11855670103092783
C32D5.8	txt-18	0.0
epg-5	vps-33.2	0.0391304347826087
F10G7.10	F41C3.8	0.17333333333333334
nep-12	F26G1.11	0.19642857142857142
agr-1	nlp-50	0.25448028673835127
agr-1	F41G3.18	0.17793594306049823
K02F6.7	K02F6.5	0.0
K02F6.7	K02F6.6	0.0
K10B4.3	srt-54	0.006060606060606061
tat-4	T24H7.8	0.16666666666666666
del-10	T28D9.4	0.11627906976744186
del-10	T28D9.16	0.0
Y51H7C.12	scl-17	0.0
Y59C2A.2	C33C12.1	0.0
gtap-1	col-74	0.0
C01B9.4	C01B9.1	0.0
byn-1	F57B9.8	0.08211143695014662
cku-70	Y47D3A.31	0.0
cup-5	R13A5.15	0.011235955056179775
eat-4	ZK512.7	0.0
gop-3	C34E10.9	0.002824858757062147
mcm-6	srxa-10	0.017142857142857144
ncl-1	ZK112.4	0.0
ncr-2	col-91	0.1875
rgr-1	nlp-48	0.1608832807570978
sma-2	tomm-70	0.0
tkr-1	C38C10.3	0.07142857142857142
trp-2	R06B10.7	0.0
zfp-1	F54F2.6	0.0
cbp-3	F40F12.3	0.0
M03C11.3	hat-1	0.465
cisd-3.1	M88.3	0.055299539170506916
dhc-4	col-92	0.05555555555555555
dhc-4	col-93	0.05714285714285714
dhc-4	col-94	0.045454545454545456
ZC84.7	cls-3	0.19823788546255505
lgc-37	BE10.1	0.0
famh-136	ZK637.14	0.0
prp-40	mrps-23	0.0
ggtb-1	B0280.17	0.019943019943019943
cwf-19L2	B0361.9	0.0
cwf-19L2	B0361.14	0
elf-1	sel-15	0.0
pals-24	C29F9.12	0.12903225806451613
yju-2	F37C12.14	0.0
K02D10.1	K02D10.2	0.005361930294906166
K02D10.1	K02D10.3	0.22788203753351208
K04C2.2	K04C2.5	0.10396039603960396
osg-1	R02F2.8	0.015151515151515152
cdh-1	R10F2.4	0.029411764705882353
cdh-1	R10F2.5	0.0
amdh-1	srg-1	0.0
amdh-1	srg-2	0.0
amdh-1	srg-3	0.0
amdh-1	srg-4	0.0
amdh-1	srg-5	0.0
amdh-1	srg-6	0.0
amdh-1	srg-7	0.0
amdh-1	srg-8	0
amdh-1	srg-9	0.0
Y22D7AL.4	Y22D7AL.11	0.08333333333333333
Y50D7A.1	ads-1	0.19642857142857142
nhr-239	Y54F10AM.11	0.037037037037037035
cdh-12	eak-3	0.014285714285714285
acsd-1	lgc-46	0.10126582278481013
cox-6B	laf-1	0.0
cox-6B	tmem-132	0
cox-6B	Y71H2AM.11	0.0
cox-6B	Y71H2AM.12	0.0
cox-6B	cest-25	0
cox-6B	Y71H2AM.14	0.0
cox-6B	gldi-9	0
cox-6B	pho-9	0.0
cox-6B	swsn-3	0.0
cox-6B	Y71H2AM.20	0.0
Y82E9BR.5	pals-20	0.0
fbxa-208	fbxa-78	0.0
F42A10.9	efk-1	0.1
T24C4.8	T24C4.4	0.3409090909090909
F40G9.17	W10C4.1	0.08139534883720931
T16G12.12	T16G12.10	0.10526315789473684
R02F2.10	R02F2.6	0
apb-1	gpa-17	0.24603174603174602
dpy-19	F22B7.1	0.09090909090909091
dyf-2	sid-2	0.02857142857142857
emb-30	F54C8.1	0.0
isw-1	F37A4.6	0.047619047619047616
osm-12	Y75B8A.44	0.01020408163265306
pat-12	idpp-1	0.0
pbo-1	Y71H2AL.4	0.0
pqn-83	Y39E4B.13	0.003703703703703704
sel-2	mab-21	0.38950276243093923
twk-7	fip-1	0.034482758620689655
zmp-1	EGAP1.5	0.0
pfas-1	lron-5	0.0
pfas-1	clec-151	0.0
pfas-1	clec-153	0.0
evl-18	F34D10.3	0.38461538461538464
evl-18	F34D10.8	0.013071895424836602
F55H2.7	F55H2.8	0.0
pitp-1	rpl-37	0.35664335664335667
gcc-2	rmd-1	0.3013698630136986
hip-1	T12D8.9	0.26358695652173914
abcf-2	tag-164	0.002793296089385475
T28D6.6	T28D6.5	0.20535714285714285
Y37D8A.6	Y37D8A.8	0.012048192771084338
rbm-7	Y37D8A.19	0
Y39A1A.9	Y39A1A.10	0.0
set-25	F56A8.8	0.28688524590163933
faah-4	sdz-33	0.3893129770992366
nars-2	Y66D12A.24	0.27722772277227725
Y79H2A.3	Y79H2A.4	0.0
ZK512.2	ZK512.11	0.5604395604395604
B0303.11	B0303.16	0.0
tag-250	C29E4.14	0.0
tag-250	C29E4.17	0.008438818565400843
F26A1.7	F26A1.4	0.0
F26A1.9	F26A1.3	0.2222222222222222
F26F4.9	F26F4.2	0.002898550724637681
R01H2.4	R01H2.1	0.0
R05D3.9	R05D3.3	0.03980099502487562
polq-1	ceh-10	0.23255813953488372
wht-7	Y42G9A.2	0.06349206349206349
wht-7	Y42G9A.3	0.3493975903614458
ztf-8	ZC395.4	0.003968253968253968
cal-4	C02F4.5	0.0
ccr-4	ZC518.8	0.011363636363636364
dhs-12	msp-38	0.013513513513513514
alp-1	T11B7.5	0.01282051282051282
gex-2	F56A11.6	0.0
pqn-75	W03D2.9	0.0625
spp-10	hlh-12	0.01652892561983471
dgk-4	F42A9.9	0.054187192118226604
tpa-1	B0545.4	0.12962962962962962
svh-1	C07G1.6	0.0
svh-1	C07G1.7	0.0
unc-82	B0496.11	0.0
B0564.2	best-1	0.09774436090225563
pdzd-8	col-119	0.0
F07C6.4	M02B1.4	0.01090909090909091
ugt-65	col-130	0.06557377049180328
gba-3	grl-24	0.136986301369863
gba-3	F11E6.9	0.1896551724137931
nish-1	F13E9.11	0.0
F56D5.6	F56D5.5	0.08108108108108109
rga-5	H08M01.1	0.0
K01A6.6	K01A6.4	0.0967741935483871
K01A6.6	K01A6.7	0.3055555555555556
K01A6.6	K01A6.8	0.03225806451612903
R10H10.3	spe-26	0.01639344262295082
R102.3	R102.8	0
T25B9.9	inpp-1	0.4836795252225519
T28C6.7	T28C6.8	0.4105263157894737
T28C6.7	T28C6.11	0.12533333333333332
atln-2	dpy-4	0.06779661016949153
fcd-2	Y41E3.8	0.23
Y43C5B.3	Y43C5B.2	0.0
afmd-2	puf-3	0.05952380952380952
Y51H4A.25	Y51H4A.24	0.23076923076923078
Y105C5A.13	Y105C5A.12	0.0
C52D10.3	col-138	0.0
test-1	C54E4.12	0.14492753623188406
atic-1	ilys-4	0.17857142857142858
aagr-1	D2096.6	0.12244897959183673
drl-1	col-101	0.12121212121212122
F28F9.3	cal-3	0.04878048780487805
irld-7	nspb-1	0.0
clec-78	F47C12.6	0.0
clec-78	F47C12.7	0.0
clec-78	F47C12.8	0.0
clec-78	W02C12.2	0.20279720279720279
clec-78	F47C12.13	0.0
lgc-30	F58H7.1	0.11428571428571428
R08C7.12	R08C7.11	0.0
ell-1	Y24D9A.6	0.0
ell-1	Y24D9A.7	0.004310344827586207
frm-5.2	Y38C1AB.5	0.0
clec-85	Y54G2A.49	0.08823529411764706
clec-84	Y54G2A.15	0.0
Y69A2AR.16	Y69A2AR.22	0.04020100502512563
exos-2	Y73B6BL.22	0.010869565217391304
bcc-1	M7.7	0.0
cyn-13	Y116A8C.33	0.007894736842105263
daf-10	flp-1	0.143646408839779
frm-5.1	Y38C1AB.1	0.0
gtl-1	C05C12.1	0.14285714285714285
xpo-3	C49H3.16	0.20233463035019456
klp-12	T01G1.2	0.25405405405405407
lad-2	Y54G2A.57	0.0
npp-8	Y41D4B.14	0.4198473282442748
skn-1	clec-178	0.11347517730496454
F56B3.4	F56B3.6	0.03608247422680412
smg-3	Y73B6BL.270	0.1232876712328767
soc-2	C24D10.5	0.25523012552301255
tag-30	F38H4.5	0.0
qns-1	col-124	0.09787234042553192
mogs-1	F13H10.8	0.5090252707581228
F21D5.5	F21D5.4	0.4889589905362776
cutl-17	cpin-1	0.2641509433962264
lron-14	col-122	0.1568627450980392
catp-6	col-123	0.0
tbc-9	Y38H8A.1	0.20833333333333334
tbc-9	Y45F10A.7	0.30847457627118646
lact-9	iscu-1	0.0
Y116A8C.27	Y116A8C.29	0.14814814814814814
ufl-1	C06G3.3	0.022099447513812154
C34H4.5	col-107	0.1826086956521739
C46A5.4	col-14	0.11382113821138211
C46A5.6	del-7	0.2
C49C8.5	C49C8.2	0.1323529411764706
C49C8.5	C49C8.8	0.02564102564102564
F15E6.9	F15E6.3	0.2727272727272727
F19C7.8	R105.1	0.0
F19C7.8	R105.5	0.0
F32E10.5	cec-4	0.6563380281690141
F36H12.17	slfl-4	0.0
F36H12.17	F36H12.3	0.0
F36H12.17	F36H12.4	0.0
hda-6	F41H10.5	0.08695652173913043
R05G6.10	R05G6.1	0.07112970711297072
T22D1.8	T22D1.5	0.09090909090909091
Y4C6A.3	Y4C6A.4	0.0
Y41D4A.7	Y41D4A.3	0.02
Y54G2A.12	Y54G2A.72	0.2962962962962963
nprt-1	dml-1	0.3157894736842105
gbb-2	ZK180.7	0.1450381679389313
F58D2.5	F58D2.2	0.17857142857142858
Y67D8C.22	Y67D8C.2	0.0
cpi-2	R01B10.3	0.16176470588235295
egl-47	fipr-11	0.0
xpo-1	ZK742.3	0.325
xpo-1	ZK742.4	0.3516819571865443
lin-25	W05B10.6	0.034574468085106384
mig-6	txt-5	0.0
mig-6	C37C3.12	0.07853403141361257
mig-6	ttr-33	0.041666666666666664
phy-3	tni-3	0.0
plc-2	Y75B12B.13	0.0
sec-23	nlp-69	0.0
srd-27	T26E4.18	0
twk-10	spp-20	0.0
twk-10	spp-26	0.0
twk-10	K04A8.19	0.0
twk-10	spp-27	0.0
kcnl-4	tag-191	0.0
clec-55	R02D5.7	0.5
prde-1	glb-14	0.0625
F23H12.5	fipr-1	0.0
mpst-3	H12D21.6	0.09523809523809523
H12D21.10	H12D21.9	0.1724137931034483
T01D3.3	hlh-34	0.09359605911330049
W06A7.4	nspa-8	0.07936507936507936
mltn-11	srw-76	0
set-22	snf-10	0.0
Y42A5A.1	lact-8	0.34615384615384615
Y42A5A.1	Y42A5A.3	0.0425531914893617
Y43F8B.3	phy-4	0.06349206349206349
Y43F8B.3	Y43F8B.19	0.019230769230769232
cubn-1	cyc-2.2	0.0
cubn-1	F56H9.9	0
ogdh-2	lon-3	0.14919354838709678
ogdh-2	ZK836.3	0.35251798561151076
C37H5.5	C37H5.14	0.0
C50E3.5	C50E3.6	0.20161290322580644
cwf-19L1	F17A9.4	0.0
cwf-19L1	F17A9.5	0.0
ints-9	ets-6	0.0
F20A1.2	F20A1.8	0.0
F40A3.1	F40A3.6	0.08080808080808081
smk-1	fip-4	0.0
rnst-2	str-67	0
rnst-2	K10C9.7	0.0
R13D11.4	R13D11.10	0.0
cest-24	T28C12.15	0
W08A12.3	W08A12.2	0.28125
Y32G9A.2	Y32G9A.12	0.0
Y47D7A.3	Y47D7A.17	0.0
Y61A9LA.3	hpo-39	0.009523809523809525
algn-12	ZC513.14	0.0
T13F3.8	T13F3.6	0.0
2015-04-01	R11G10.4	0.020833333333333332
cng-1	F14H8.8	0.4074074074074074
csn-1	Y59A8A.8	0.0
dnj-25	srxa-1	0.004
dnj-25	srxa-6	0.0
emb-4	ceh-51	0.19117647058823528
gcy-13	fipr-2	0.0
gcy-33	C52E4.12	0.0
gly-4	Y116F11B.13	0.004273504273504274
max-1	acly-2	0.2613240418118467
mec-9	fipr-10	0.10810810810810811
pkc-1	F10C2.3	0.10454545454545454
ketn-1	F54E2.2	0.24352331606217617
str-81	fbxb-1	0.08888888888888889
str-81	fbxb-116	0.08771929824561403
str-81	sqst-3	0.0
ttn-1	exp-2	0.16243654822335024
mrck-1	K08B12.1	0.12535612535612536
vps-54	del-6	0.11646586345381527
lgc-31	F21A3.3	0.08641975308641975
F21H7.3	clec-233	0.3197278911564626
uig-1	F32F2.4	0.0
F53E4.1	F53E4.2	0.01652892561983471
F53F4.2	F53F4.17	0.0
yif-1	str-118	0.0
ric-7	droe-4	0.024390243902439025
aman-2	F58H1.2	0.20408163265306123
nphp-4	pho-8	0.050724637681159424
nphp-4	idpb-5	0.0
nphp-4	R13H4.2	0.1144578313253012
nspg-1	T07F10.5	0.0
T16G1.9	T16G1.13	0.0
ipla-3	Y44A6C.2	0.21115537848605578
fbxa-209	Y36E3A.2	0.4117647058823529
fars-2	Y116F11B.14	0.0
Y116F11B.9	Y116F11B.8	0.0
cest-2.3	ceh-74	0.0
cest-2.3	ZC376.8	0.0
B0554.7	B0554.1	0.1111111111111111
mct-2	C01B4.8	0
C03A7.13	C03A7.2	0.06666666666666667
C18C4.7	glb-5	0.04
H10D18.5	H10D18.1	0.18023255813953487
acl-14	K07B1.4	0.17363344051446947
Y45G5AM.9	nhr-114	0.25
Y73C8B.2	Y73C8B.9	0.041884816753926704
Y75B7AL.2	glb-33	0.16666666666666666
F43D2.6	F43D2.3	0.029411764705882353
W03F9.11	W03F9.9	0.08
folt-3	clec-213	0.0
him-4	F15G9.5	0.2777777777777778
jkk-1	F35C8.8	0.0
prx-1	C11H1.9	0.21830985915492956
tmbi-4	B0563.7	0.034782608695652174
F11C1.4	F11C1.9	0.07692307692307693
psa-3	pqn-36	0.14457831325301204
lge-1	K09C8.9	0.18181818181818182
ucr-2.2	col-41	0.0
T14G8.3	T14G8.4	0.008670520231213872
T14G8.3	T14G8.6	0.0
sulp-7	W04G3.7	0.19230769230769232
W07E11.1	flp-2	0.05670103092783505
W07E11.1	flp-3	0.026455026455026454
W07E11.1	flp-28	0.08
C15H9.4	C15H9.11	0.234375
pcyt-1	F08C6.18	0.0
endu-2	kqt-2	0.43333333333333335
T01B6.1	nlp-2	0.031578947368421054
T01B6.1	nlp-22	0.0
T01B6.1	nlp-23	0.0
T01B6.1	nlp-45	0.04081632653061224
svh-2	aaim-1	0.0
ZK470.2	ZK470.4	0.0
F11C1.10	F11C1.9	0.0
dhs-30	T25G12.3	0.12949640287769784
irk-2	M02A10.1	0.10344827586206896
plc-1	F31B12.4	0.12727272727272726
sel-7	K04G11.1	0.0
C44H4.4	let-4	0.3493150684931507
C44H4.4	sym-1	0.28620689655172415
C44H4.4	lron-1	0.21487603305785125
F13D2.1	gnrr-6	0.03076923076923077
F13D2.1	gnrr-7	0.0
F15G9.2	F15G9.6	0.125
nhr-27	abf-5	0.0
nhr-27	abf-6	0.0
nhr-27	pgp-12	0.0
nhr-27	pgp-13	0.0
nhr-27	rgs-2	0.0
nhr-27	str-123	0
nhr-27	str-124	0.0
nhr-27	cept-1	0.0
nhr-27	alh-13	0.0
myrf-2	arrd-28	0.023255813953488372
F53H4.6	F53H4.2	0.0
glo-1	R07B1.9	0.171875
cut-5	idpa-3	0.0
T10B10.8	T10B10.9	0.0
C36B7.4	Y1B5A.1	0.0
igcm-2	igdb-3	0.15625
T24C12.3	T24C12.1	0.0
rga-8	hst-6	0.0
ZC8.6	lfi-1	0.3535031847133758
ZK154.4	ZK154.1	0.16304347826086957
ZK1193.2	col-19	0.0
F52B10.3	B0410.1	0.0
